# Supplementary material for: Infection Dynamics and Coexistence of Two Novel Arctic Phytoplankton Viruses
Source: Viruses. 2026 Jun 30;18(7):726. doi: 10.3390/v18070726 (PMC13431477; doi:10.3390/v18070726)
Supplement: Supplementary file 1 [file viruses-18-00726-s001.zip]

Archive with 1 entries (1 files):
- viruses-4262594-supplementary.pdf
